# Supplementary material for: Stability of serum precipitins to Aspergillus fumigatus for the diagnosis of allergic bronchopulmonary aspergillosis
Source: Allergy Asthma Clin Immunol. 2020 Sep 3;16:78. doi: 10.1186/s13223-020-00476-4 (PMC7491339; doi:10.1186/s13223-020-00476-4)
Supplement: Supplementary file 1 — Additional file 1. Summary of results for effect of time and temperature on serum precipitins to Aspergillus. Summary of results showing positive (1) or negative (0) serum precipitins Aspergillus after one, two, or four weeks. Several specimens had insufficient volume (NSQ) to assay at week four. The week where stability was regarded as lost is indicated, with “0” representing specimens that retained stability at week four. [file 13223_2020_476_MOESM1_ESM.csv]

Specimen ID	Temperature (?C)	Week 1	Week 2	Week 4	Week stability lost
1	4	1	0	0	2
2	4	0	0	0	1
3	4	0	0	0	1
4	4	1	1	1	0
5	4	0	1	1	0
6	4	0	1	0	4
7	4	0	1	0	4
8	4	0	0	0	1
9	4	0	0	NSQ	1
10	4	1	0	1	2
11	4	1	1	1	0
12	4	1	1	1	0
13	4	1	1	1	0
14	4	0	1	1	0
15	4	1	1	1	0
16	4	1	0	1	2
17	4	1	0	1	2
18	4	0	0	1	1
19	4	1	0	1	2
20	4	1	1	NSQ	0
21	4	0	1	0	4
22	4	1	0	1	2
23	4	1	1	1	0
24	4	1	1	1	0
25	4	1	1	1	0
26	4	1	1	1	0
27	4	1	1	1	0
28	4	1	1	1	0
29	4	1	1	1	0
30	4	1	1	1	0
31	4	1	1	1	0
1	37	1	0	0	2
2	37	0	0	0	1
3	37	0	0	0	1
4	37	1	1	1	0
5	37	0	0	0	1
6	37	0	0	0	1
7	37	0	0	0	1
8	37	0	0	0	1
9	37	0	0	NSQ	1
10	37	1	0	0	2
11	37	1	1	1	0
12	37	1	1	0	4
13	37	1	1	1	0
14	37	0	0	0	1
15	37	1	1	1	0
16	37	0	0	1	1
17	37	0	0	1	1
18	37	1	0	1	2
19	37	1	0	1	2
20	37	1	1	NSQ	0
21	37	0	1	0	4
22	37	0	0	0	1
23	37	1	1	1	0
24	37	1	1	1	0
25	37	1	1	0	4
26	37	1	1	1	0
27	37	1	1	1	0
28	37	1	1	0	4
29	37	1	1	1	0
30	37	1	1	1	0
31	37	1	1	1	0
